# Supplementary material for: A Comparative Analysis of Weizmannia coagulans Genomes Unravels the Genetic Potential for Biotechnological Applications
Source: Int J Mol Sci. 2022 Mar 15;23(6):3135. doi: 10.3390/ijms23063135 (PMC8954581; doi:10.3390/ijms23063135)
Supplement: Supplementary file 1 [file ijms-23-03135-s001.zip]

Archive with 15 entries (15 files):
- .DS_Store
- Figure S1.tiff
- Table S1.xlsx
- Table S2.xlsx
- Table S3.xlsx
- Table S4.xslx.xlsx
- Table S5.xlsx
- Table S7.xlsx
- Table S8.xlsx
- Table S9.xlsx
- TableS6.xlsx
- ~$Table S1.xlsx
- ~$Table S2.xlsx
- ~$Table S3.xlsx
- ~$Table S4.xslx.xlsx
