# Supplementary material for: A Comparative Analysis of Weizmannia coagulans Genomes Unravels the Genetic Potential for Biotechnological Applications
Source: Int J Mol Sci. 2022 Mar 15;23(6):3135. doi: 10.3390/ijms23063135 (PMC8954581; doi:10.3390/ijms23063135)
Supplement: Supplementary file 1 [file ijms-23-03135-s001.zip › Table S1.xlsx]

## Sheet: Supplementary Table 1
Tab S1. A list of the genomic features of W. coagulans strains. For most of the strains several assembly stages are present reflecting that the completeness and accuracy of genomes annotation is different.
W. coagulans strain	BioSample	BioProject	Assembly	Level	Size(Mbp)	GC%	Replicons	WGS	Scaffolds	CDS	Release Date	GenBank FTP	RefSeq FTP
2-6	SAMN02603866	PRJNA61501	GCA_000217835.1	Complete	3.07308	47.3	chromosome:NC_015634.1/CP002472.1		1	2743	2011-06-10T00:00:00Z	ftp://ftp.ncbi.nlm.nih.gov/genomes/all/GCA/000/217/835/GCA_000217835.1_ASM21783v1	ftp://ftp.ncbi.nlm.nih.gov/genomes/all/GCF/000/217/835/GCF_000217835.1_ASM21783v1
36D1	SAMN00623030	PRJNA15679	GCA_000169195.2	Complete	3.55223	46.5	chromosome:NC_016023.1/CP003056.1		1	3128	2011-09-23T00:00:00Z	ftp://ftp.ncbi.nlm.nih.gov/genomes/all/GCA/000/169/195/GCA_000169195.2_ASM16919v2	ftp://ftp.ncbi.nlm.nih.gov/genomes/all/GCF/000/169/195/GCF_000169195.2_ASM16919v2
AF24-19	SAMN09734463	PRJNA482748	GCA_003459195.1	Scaffold	2.9104	47.4		QRUW01	103	2677	2018-09-05T00:00:00Z	ftp://ftp.ncbi.nlm.nih.gov/genomes/all/GCA/003/459/195/GCA_003459195.1_ASM345919v1	ftp://ftp.ncbi.nlm.nih.gov/genomes/all/GCF/003/459/195/GCF_003459195.1_ASM345919v1
AF24-21	SAMN09734469	PRJNA482748	GCA_003459145.1	Scaffold	2.89159	47.5		QRUS01	94	2666	2018-09-05T00:00:00Z	ftp://ftp.ncbi.nlm.nih.gov/genomes/all/GCA/003/459/145/GCA_003459145.1_ASM345914v1	ftp://ftp.ncbi.nlm.nih.gov/genomes/all/GCF/003/459/145/GCF_003459145.1_ASM345914v1
ASRS217	SAMN15420990	PRJNA643634	GCA_013402775.1	Complete	3.51433	46.5	chromosome:NZ_CP058594.1/CP058594.1		1	3103	2020-07-12T00:00:00Z	ftp://ftp.ncbi.nlm.nih.gov/genomes/all/GCA/013/402/775/GCA_013402775.1_ASM1340277v1	ftp://ftp.ncbi.nlm.nih.gov/genomes/all/GCF/013/402/775/GCF_013402775.1_ASM1340277v1
ATCC 7050	SAMN03120846	PRJNA238056	GCA_000832905.1	Complete	3.367	46.9	chromosome:NZ_CP009709.1/CP009709.1		1	2973	2015-02-05T00:00:00Z	ftp://ftp.ncbi.nlm.nih.gov/genomes/all/GCA/000/832/905/GCA_000832905.1_ASM83290v1	ftp://ftp.ncbi.nlm.nih.gov/genomes/all/GCF/000/832/905/GCF_000832905.1_ASM83290v1
B4096	SAMN03267276	PRJNA270593	GCA_001587275.1	Scaffold	3.3136	46.5		LQYJ01	184	2994	2016-03-11T00:00:00Z	ftp://ftp.ncbi.nlm.nih.gov/genomes/all/GCA/001/587/275/GCA_001587275.1_B4096	ftp://ftp.ncbi.nlm.nih.gov/genomes/all/GCF/001/587/275/GCF_001587275.1_B4096
B4098	SAMN03267277	PRJNA270593	GCA_001587225.1	Scaffold	2.9287	47.4		LQYG01	124	2688	2016-03-11T00:00:00Z	ftp://ftp.ncbi.nlm.nih.gov/genomes/all/GCA/001/587/225/GCA_001587225.1_B4098	ftp://ftp.ncbi.nlm.nih.gov/genomes/all/GCF/001/587/225/GCF_001587225.1_B4098
B4099	SAMN03267278	PRJNA270593	GCA_001587215.1	Scaffold	3.27533	47.1		LQYI01	202	2989	2016-03-11T00:00:00Z	ftp://ftp.ncbi.nlm.nih.gov/genomes/all/GCA/001/587/215/GCA_001587215.1_B4099	ftp://ftp.ncbi.nlm.nih.gov/genomes/all/GCF/001/587/215/GCF_001587215.1_B4099
B4100	SAMN03267279	PRJNA270593	GCA_001587205.1	Scaffold	3.42452	46.5		LQYH01	124	3117	2016-03-11T00:00:00Z	ftp://ftp.ncbi.nlm.nih.gov/genomes/all/GCA/001/587/205/GCA_001587205.1_B4100	ftp://ftp.ncbi.nlm.nih.gov/genomes/all/GCF/001/587/205/GCF_001587205.1_B4100
BA375	SAMN18148111	PRJNA706917	GCA_017353475.1	Contig	3.06089	46.9		JAFMQA01	82	2785	2021-03-14T00:00:00Z	ftp://ftp.ncbi.nlm.nih.gov/genomes/all/GCA/017/353/475/GCA_017353475.1_ASM1735347v1	ftp://ftp.ncbi.nlm.nih.gov/genomes/all/GCF/017/353/475/GCF_017353475.1_ASM1735347v1
BC-HY1	SAMN05817827	PRJNA343340	GCA_001870065.1	Complete	3.59908	46.2	chromosome:NZ_CP017888.1/CP017888.1		1	3197	2016-11-07T00:00:00Z	ftp://ftp.ncbi.nlm.nih.gov/genomes/all/GCA/001/870/065/GCA_001870065.1_ASM187006v1	ftp://ftp.ncbi.nlm.nih.gov/genomes/all/GCF/001/870/065/GCF_001870065.1_ASM187006v1
BC01	SAMN16631050	PRJNA673749	GCA_015655285.1	Complete	3.56491	46.2	chromosome:NZ_CP064767.1/CP064767.1		1	3146	2020-11-23T00:00:00Z	ftp://ftp.ncbi.nlm.nih.gov/genomes/all/GCA/015/655/285/GCA_015655285.1_ASM1565528v1	ftp://ftp.ncbi.nlm.nih.gov/genomes/all/GCF/015/655/285/GCF_015655285.1_ASM1565528v1
BSD2780061689_150309_A3	SAMN15532558	PRJNA637878	GCA_015547595.1	Scaffold	3.45182	46.4		JADMVL01	122	3135	2020-11-17T00:00:00Z	ftp://ftp.ncbi.nlm.nih.gov/genomes/all/GCA/015/547/595/GCA_015547595.1_ASM1554759v1	ftp://ftp.ncbi.nlm.nih.gov/genomes/all/GCF/015/547/595/GCF_015547595.1_ASM1554759v1
CGD018	SAMN14646983	PRJNA626662	GCA_012851395.1	Chromosome	3.03783	47.3	chromosome:NZ_CP051674.1/CP051674.1		1	2814	2020-04-27T00:00:00Z	ftp://ftp.ncbi.nlm.nih.gov/genomes/all/GCA/012/851/395/GCA_012851395.1_ASM1285139v1	ftp://ftp.ncbi.nlm.nih.gov/genomes/all/GCF/012/851/395/GCF_012851395.1_ASM1285139v1
CGI314	SAMN14667374	PRJNA627304	GCA_012910695.1	Contig	3.45535	46.3		JABBFU01	106	3112	2020-04-27T00:00:00Z	ftp://ftp.ncbi.nlm.nih.gov/genomes/all/GCA/012/910/695/GCA_012910695.1_ASM1291069v1	ftp://ftp.ncbi.nlm.nih.gov/genomes/all/GCF/012/910/695/GCF_012910695.1_ASM1291069v1
CICC 20138	SAMN13880678	PRJNA602050	GCA_009936615.1	Contig	3.38643	46.7		JAABON01	216	2986	2020-01-27T00:00:00Z	ftp://ftp.ncbi.nlm.nih.gov/genomes/all/GCA/009/936/615/GCA_009936615.1_ASM993661v1	ftp://ftp.ncbi.nlm.nih.gov/genomes/all/GCF/009/936/615/GCF_009936615.1_ASM993661v1
CSIL1	SAMN02441436	PRJNA190861	GCA_000482605.1	Scaffold	3.46623	46.3		AXVW01	116	3165	2013-10-25T00:00:00Z	ftp://ftp.ncbi.nlm.nih.gov/genomes/all/GCA/000/482/605/GCA_000482605.1_ASM48260v1	ftp://ftp.ncbi.nlm.nih.gov/genomes/all/GCF/000/482/605/GCF_000482605.1_ASM48260v1
DS16_15	SAMN06464119	PRJNA336518	GCA_018603695.1	Contig	3.36181	46.5		JAHFZU01	171	3063	2021-05-31T00:00:00Z	ftp://ftp.ncbi.nlm.nih.gov/genomes/all/GCA/018/603/695/GCA_018603695.1_ASM1860369v1	ftp://ftp.ncbi.nlm.nih.gov/genomes/all/GCF/018/603/695/GCF_018603695.1_ASM1860369v1
DS39_15	SAMN15078709	PRJNA336518	GCA_018603675.1	Contig	3.35294	46.5		JAHFZS01	175	3048	2021-05-31T00:00:00Z	ftp://ftp.ncbi.nlm.nih.gov/genomes/all/GCA/018/603/675/GCA_018603675.1_ASM1860367v1	ftp://ftp.ncbi.nlm.nih.gov/genomes/all/GCF/018/603/675/GCF_018603675.1_ASM1860367v1
DSM 2314	SAMN09744932	PRJNA483752	GCA_006716385.1	Complete	3.62865	46.2	chromosome:NZ_CP033687.1/CP033687.1		1	3224	2019-07-08T00:00:00Z	ftp://ftp.ncbi.nlm.nih.gov/genomes/all/GCA/006/716/385/GCA_006716385.1_ASM671638v1	ftp://ftp.ncbi.nlm.nih.gov/genomes/all/GCF/006/716/385/GCF_006716385.1_ASM671638v1
FDAARGOS_1160	SAMN16357329	PRJNA231221	GCA_016724825.1	Complete	3.34283	47	chromosome:NZ_CP068054.1/CP068054.1		1	2911	2021-01-20T00:00:00Z	ftp://ftp.ncbi.nlm.nih.gov/genomes/all/GCA/016/724/825/GCA_016724825.1_ASM1672482v1	ftp://ftp.ncbi.nlm.nih.gov/genomes/all/GCF/016/724/825/GCF_016724825.1_ASM1672482v1
GBI-30, 6086	SAMN02905869	PRJNA254940	GCA_000756285.1	Contig	3.45862	46.4		JPSK01	224	3147	2014-09-19T00:00:00Z	ftp://ftp.ncbi.nlm.nih.gov/genomes/all/GCA/000/756/285/GCA_000756285.1_ASM75628v1	ftp://ftp.ncbi.nlm.nih.gov/genomes/all/GCF/000/756/285/GCF_000756285.1_ASM75628v1
GED7749B	SAMN03842165	PRJNA272105	GCA_001546215.1	Scaffold	3.31243	46.5		LRPN01	156	3041	2016-02-02T00:00:00Z	ftp://ftp.ncbi.nlm.nih.gov/genomes/all/GCA/001/546/215/GCA_001546215.1_ASM154621v1	ftp://ftp.ncbi.nlm.nih.gov/genomes/all/GCF/001/546/215/GCF_001546215.1_ASM154621v1
H-1	SAMN02470963	PRJNA176246	GCA_000333935.1	Contig	2.86288	47.3		ANAQ01	377	2555	2013-01-25T00:00:00Z	ftp://ftp.ncbi.nlm.nih.gov/genomes/all/GCA/000/333/935/GCA_000333935.1_H1_v1	ftp://ftp.ncbi.nlm.nih.gov/genomes/all/GCF/000/333/935/GCF_000333935.1_H1_v1
HM-08	SAMN03272539	PRJNA271049	GCA_000876545.1	Complete	3.62464	46.3	chromosome:NZ_CP010525.1/CP010525.1		1	3208	2015-02-17T00:00:00Z	ftp://ftp.ncbi.nlm.nih.gov/genomes/all/GCA/000/876/545/GCA_000876545.1_ASM87654v1	ftp://ftp.ncbi.nlm.nih.gov/genomes/all/GCF/000/876/545/GCF_000876545.1_ASM87654v1
HS243	SAMN06909301	PRJNA385743	GCA_002266595.1	Contig	3.4563	46.4		NFZN01	150	2864	2017-08-23T00:00:00Z	ftp://ftp.ncbi.nlm.nih.gov/genomes/all/GCA/002/266/595/GCA_002266595.1_ASM226659v1	ftp://ftp.ncbi.nlm.nih.gov/genomes/all/GCF/002/266/595/GCF_002266595.1_ASM226659v1
IDCC1201	SAMN10782594	PRJNA516085	GCA_004114715.1	Complete	3.66421	46.2	chromosome:NZ_CP035305.1/CP035305.1		1	3225	2019-01-28T00:00:00Z	ftp://ftp.ncbi.nlm.nih.gov/genomes/all/GCA/004/114/715/GCA_004114715.1_ASM411471v1	ftp://ftp.ncbi.nlm.nih.gov/genomes/all/GCF/004/114/715/GCF_004114715.1_ASM411471v1
LA204	SAMN08194889	PRJNA422690	GCA_003184245.1	Complete	3.64257	46.2	chromosome:NZ_CP025437.1/CP025437.1		1	3231	2018-06-04T00:00:00Z	ftp://ftp.ncbi.nlm.nih.gov/genomes/all/GCA/003/184/245/GCA_003184245.1_ASM318424v1	ftp://ftp.ncbi.nlm.nih.gov/genomes/all/GCF/003/184/245/GCF_003184245.1_ASM318424v1
LBSC	SAMN07452751	PRJNA397257	GCA_002786555.1	Chromosome	3.6359	46.3	chromosome:NZ_CP022701.1/CP022701.1		1	3220	2017-11-20T00:00:00Z	ftp://ftp.ncbi.nlm.nih.gov/genomes/all/GCA/002/786/555/GCA_002786555.1_ASM278655v1	ftp://ftp.ncbi.nlm.nih.gov/genomes/all/GCF/002/786/555/GCF_002786555.1_ASM278655v1
LSBC-1	SAMN13228352	PRJNA588133	GCA_010820925.1	Contig	3.47124	46.4		WMBS01	119	3117	2020-02-20T00:00:00Z	ftp://ftp.ncbi.nlm.nih.gov/genomes/all/GCA/010/820/925/GCA_010820925.1_ASM1082092v1	ftp://ftp.ncbi.nlm.nih.gov/genomes/all/GCF/010/820/925/GCF_010820925.1_ASM1082092v1
MA-13	SAMN11105967	PRJNA526660	GCA_004359975.2	Contig	2.94217	47.2		SMSP02	116	2657	2019-03-22T00:00:00Z	ftp://ftp.ncbi.nlm.nih.gov/genomes/all/GCA/004/359/975/GCA_004359975.2_ASM435997v2	ftp://ftp.ncbi.nlm.nih.gov/genomes/all/GCF/004/359/975/GCF_004359975.2_ASM435997v2
MGYG-HGUT-00191	SAMEA5849693	PRJEB33885	GCA_902364135.1	Scaffold	2.9104	47.4		CABJCT01	103	2680	2019-08-16T00:00:00Z	ftp://ftp.ncbi.nlm.nih.gov/genomes/all/GCA/902/364/135/GCA_902364135.1_MGYG-HGUT-00191	ftp://ftp.ncbi.nlm.nih.gov/genomes/all/GCF/902/364/135/GCF_902364135.1_MGYG-HGUT-00191
NL01	SAMN03570054	PRJNA282439	GCA_000988585.1	Contig	3.50142	46.2		LBMQ01	141	3187	2015-05-06T00:00:00Z	ftp://ftp.ncbi.nlm.nih.gov/genomes/all/GCA/000/988/585/GCA_000988585.1_ASM98858v1	ftp://ftp.ncbi.nlm.nih.gov/genomes/all/GCF/000/988/585/GCF_000988585.1_ASM98858v1
P38	SAMN03159544	PRJNA218161	GCA_000773655.1	Contig	3.37432	46.4		JSVI01	137	3098	2014-11-07T00:00:00Z	ftp://ftp.ncbi.nlm.nih.gov/genomes/all/GCA/000/773/655/GCA_000773655.1_P38-1	ftp://ftp.ncbi.nlm.nih.gov/genomes/all/GCF/000/773/655/GCF_000773655.1_P38-1
R11	SAMN08461623	PRJNA432768	GCA_002946455.1	Complete	3.60275	46.3	chromosome:NZ_CP026649.1/CP026649.1		1	3117	2018-02-14T00:00:00Z	ftp://ftp.ncbi.nlm.nih.gov/genomes/all/GCA/002/946/455/GCA_002946455.1_ASM294645v1	ftp://ftp.ncbi.nlm.nih.gov/genomes/all/GCF/002/946/455/GCF_002946455.1_ASM294645v1
S-lac	SAMN03754657	PRJNA285520	GCA_001039495.1	Complete	3.69484	46.2	chromosome:NZ_CP011939.1/CP011939.1		1	3237	2015-06-25T00:00:00Z	ftp://ftp.ncbi.nlm.nih.gov/genomes/all/GCA/001/039/495/GCA_001039495.1_ASM103949v1	ftp://ftp.ncbi.nlm.nih.gov/genomes/all/GCF/001/039/495/GCF_001039495.1_ASM103949v1
Unique IS-2	SAMN03377049	PRJNA276508	GCA_001578455.1	Contig	3.44669	46.4		JZDH01	143	3156	2016-03-02T00:00:00Z	ftp://ftp.ncbi.nlm.nih.gov/genomes/all/GCA/001/578/455/GCA_001578455.1_ASM157845v1	ftp://ftp.ncbi.nlm.nih.gov/genomes/all/GCF/001/578/455/GCF_001578455.1_ASM157845v1
XZL4	SAMN02470953	PRJNA71045	GCA_000223155.1	Scaffold	2.86628	47.4		AFWM01	123	2571	2011-08-10T00:00:00Z	ftp://ftp.ncbi.nlm.nih.gov/genomes/all/GCA/000/223/155/GCA_000223155.1_ASM22315v1	ftp://ftp.ncbi.nlm.nih.gov/genomes/all/GCF/000/223/155/GCF_000223155.1_ASM22315v1
XZL9	SAMN02470944	PRJNA177891	GCA_000333915.1	Contig	3.42411	46.5		ANAP01	232	3137	2013-01-25T00:00:00Z	ftp://ftp.ncbi.nlm.nih.gov/genomes/all/GCA/000/333/915/GCA_000333915.1_XZL9_v1	ftp://ftp.ncbi.nlm.nih.gov/genomes/all/GCF/000/333/915/GCF_000333915.1_XZL9_v1
ZB29	SAMN09489659	PRJNA475407	GCA_003335145.1	Scaffold	3.64647	46.2		QPFA01	18	3216	2018-07-21T00:00:00Z	ftp://ftp.ncbi.nlm.nih.gov/genomes/all/GCA/003/335/145/GCA_003335145.1_ASM333514v1	ftp://ftp.ncbi.nlm.nih.gov/genomes/all/GCF/003/335/145/GCF_003335145.1_ASM333514v1
